# Supplementary material for: Mate selection and current trends in the prevalence of autism
Source: Mol Autism. 2024 Jul 16;15:29. doi: 10.1186/s13229-024-00607-3 (PMC11251233; doi:10.1186/s13229-024-00607-3)
Supplement: Supplementary file 4 — Spousal SRS Subscale Intraclass Correlations Among Hispanic (California) and Non-Hispanic (Missouri) Parents. [file 13229_2024_607_MOESM4_ESM.xlsx]

## Sheet: Main_Sup.Table 1._ICC_raw_sqrt
	Column1	Total SRS	SCI	RRB	AWR	COG	MOT	COM
	Site 1 (Missouri)	0.43 (0.25, 0.58)	0.40 (0.22, 0.55)	0.33 (0.14, 0.50)	0.092 (-0.11, 0.29)	0.28 (0.085, 0.46)	0.15 (-0.057, 0.34)	0.45 (0.27, 0.59)
	Site 2 (California)	0.44 (0.26, 0.59)	0.43 (0.25, 0.58)	0.41 (0.23, 0.57)	0.38 (0.20, 0.54)	0.32 (0.13, 0.49)	0.34 (0.15, 0.51)	0.30 (0.10, 0.47)
