# Supplementary material for: Mate selection and current trends in the prevalence of autism
Source: Mol Autism. 2024 Jul 16;15:29. doi: 10.1186/s13229-024-00607-3 (PMC11251233; doi:10.1186/s13229-024-00607-3)
Supplement: Supplementary file 5 — Autism prevalence at age 8-years by Race and Ethnicity among successive birth cohorts in the Autism and Developmental Disabilities Monitoring (ADDM) program of the U.S. Center for Disease Control. [file 13229_2024_607_MOESM5_ESM.xlsx]

## Sheet: Sheet1
			Column1	Black-Non-Hispanic	White-Non-Hispanic	Hispanic	Comparison Between Groups
			2008 Birth Cohort (Published 2020)	18.3 (17.2-19.4)	18.5 (17.9-19.3)	15.4 (14.4-16.4)	Prevalance was significantly lower among Hispanic children than among Black-Non-Hispanic and White-Non-Hispanic Children
			2010 Birth Cohort (Published 2021)	22.3 (21.0-23.7)	21.2 (20.3-22.0)	22.5 (21.2-23.9)	Prevalance was not statistically significant
			2012 Birth Cohort (Published 2023)	29.3 (27.9-30.9)	24.3 (23.4-25.2)	31.6 (30.0-33.3)	For the first time among children 8-years-old in the U.S., the prevalence of ASD was lower among White-Non-Hispanic children than among other racial or ethnic groups.
