# Supplementary material for: Mate selection and current trends in the prevalence of autism
Source: Mol Autism. 2024 Jul 16;15:29. doi: 10.1186/s13229-024-00607-3 (PMC11251233; doi:10.1186/s13229-024-00607-3)
Supplement: Supplementary file 6 — Demographic Information for Study Samples and State Census Data. [file 13229_2024_607_MOESM6_ESM.xlsx]

## Sheet: Sheet1
							Supplemental Table 3. Demographic Information for Study Samples and State Census Data
								MO Sample	MO 2013	CA Sample	CA 2013
							Race	86.4% White	82.8% White	77.1% White	61.9% White
								8.3% Black/African American	11.5% Black/African-American	0% Black/African American	5.9% Black/African American
								12.2% Other	5.7% Other	19.9% Other	32.2% Other
										3.0% Unknown
							Ethnicity	91.7% non-Hispanic	96.2% non-Hispanic	0% non-Hispanic	61.6% non-Hispanic
								7.1% Hispanic	3.8% Hispanic	100% Hispanic	38.4% Hispanic
								1.3% Unknown
							Maternal Education	70.5% college degree or higher	26.2% college degree or higher	43.3% college degree or higher	29.4% college degree or higher
							Median Income	$60,000-$89,999	64811	$60,000-$89,999	91551
							*Note: Data for qualitative comparison are from the 2013 US Census, accessed for MO and CA specifically on data.census.gov. Education percentages provided for census data reflect data for females in the state. The MO sample resembled the state of racially and ethnically; the CA sample had a numerically higher percentage of White and Hispanic participants, and a lower percentage of Black participa…
